# Supplementary material for: Reference Quality Genome Assemblies of Three Parastagonospora nodorum Isolates Differing in Virulence on Wheat
Source: G3 (Bethesda). 2017 Dec 12;8(2):393–9. doi: 10.1534/g3.117.300462 (PMC5919747; doi:10.1534/g3.117.300462)
Supplement: Supplementary file 1 [file 393TableS1.xlsx]

## Sheet: Sheet1
Table S1. Characteristics of predicted secreted proteins encoded by genes residing in dispensable contig 23 and an approximately 500 kb AT-rich expansion of contig 10.
Gene	Contig	Secreted	Effector	Cysteine (%)	Molecular Weight (kDa)	Conserved in Ascomycota	RNASeq Support
Sn4_13169-RA	23	Yes	No	1.238	36	Unconserved	Yes
Sn4_13218-RA	23	Yes	No	0	15.94	Conserved	No
Sn4_13219-RA	23	Yes	No	0.678	32.06	Conserved	Yes
Sn4_13245-RA	23	Yes	No	2.295	33.66	Unconserved	No
Sn4_13251-RA	23	Yes	No	3.119	54.17	Unconserved	Yes
Sn4_13273-RA	23	Yes	No	0.741	14.51	Unconserved	No
Sn4_13287-RA	23	Yes	Yes	3.333	11.84	Conserved	No
Sn4_07431	10	Yes	No	0.651	50.47	Conserved	Yes
Sn4_07433	10	Yes	No	0.575	37.3	Conserved	No
Sn4_07445	10	Yes	No	0	14.56	Conserved	Yes
Sn4_07447	10	Yes	No	0.328	33.64	Conserved	Yes
Sn4_07448	10	Yes	No	1.75	43.73	Conserved	Yes
